# Supplementary material for: Strategies for understanding the role of cellular heterogeneity in the pathogenesis of lung cancer: a cell model for chronic exposure to cigarette smoke extract
Source: BMC Pulm Med. 2022 Sep 2;22:333. doi: 10.1186/s12890-022-02116-6 (PMC9438261; doi:10.1186/s12890-022-02116-6)
Supplement: Supplementary file 3 — Additional file 3. Mitochondrial DNA copy number for each generation of 16HBE-B cells. [file 12890_2022_2116_MOESM3_ESM.xlsx]

## Sheet: Sheet1
Additional flie CSE growth inhibition rate on 16HBE-B and 16HBE-S
	16HBE-B			16HBE-S
	Mean	SD	N	Mean	SD	N
0	100	0	3	100	0	3
25	92	4	3	96	3	3
50	80	2	3	78	4	3
100	47	3	3	40	2	3
200	29	1	3	21	3	3
400	15	2	3	14	1	3
