# Supplementary material for: Strategies for understanding the role of cellular heterogeneity in the pathogenesis of lung cancer: a cell model for chronic exposure to cigarette smoke extract
Source: BMC Pulm Med. 2022 Sep 2;22:333. doi: 10.1186/s12890-022-02116-6 (PMC9438261; doi:10.1186/s12890-022-02116-6)
Supplement: Supplementary file 4 — Additional file 4. Mitochondrial DNA copy number for each generation of 16HBE-S cells. [file 12890_2022_2116_MOESM4_ESM.xlsx]

## Sheet: Sheet1
Additional flie 2 Growth curve date of 16HBE-B cells and 16HBE-S cells of different generations
Day	16HBE-B D1	16HBE-S D1	16HBE-B C1	16HBE-S C1	16HBE-B D5	16HBE-S D5	16HBE-B C5	16HBE-S C5	16HBE-B D20	16HBE-S D20	16HBE-B C20	16HBE-S C20	16HBE-B D40	16HBE-S D40	16HBE-B C40	16HBE-S C40
1	0.179	0.182	0.211	0.203	0.2	0.203	0.225	0.202	0.186	0.183	0.234	0.225	0.191	0.198	0.201	0.204
2	0.225	0.241	0.302	0.288	0.26	0.288	0.293	0.3	0.241	0.257	0.353	0.332	0.267	0.265	0.381	0.347
3	0.332	0.394	0.439	0.484	0.4	0.484	0.662	0.485	0.418	0.434	0.74	0.512	0.491	0.476	0.81	0.612
4	0.625	0.824	0.754	0.868	0.823	0.868	1.23	0.92	0.786	1	1.328	1.16	1.021	0.89	1.615	1.68
5	0.851	1.11	0.925	1.24	1.07	1.24	1.9	1.3	1.12	1.57	2.05	1.94	1.51	1.72	2.28	2.73
6	1.23	1.75	1.42	1.91	1.75	1.91	2.84	2.26	1.82	2.42	3.16	2.96	2.23	2.57	3.45	3.54
7	1.53	2.45	1.75	2.51	2.41	2.61	3.45	3.23	2.48	2.87	3.49	3.31	2.98	3.21	3.54	3.57
8	2.71	3.55	2.92	3.55	3.43	3.55	3.49	3.57	3.52	3.5	3.54	3.52	3.54	3.54	3.56	3.54
9	3.56	3.61	3.54	3.55	3.56	3.55	3.54	3.57	3.53	3.55	3.55	3.55	3.56	3.55	3.55	3.55
