# Supplementary material for: Strategies for understanding the role of cellular heterogeneity in the pathogenesis of lung cancer: a cell model for chronic exposure to cigarette smoke extract
Source: BMC Pulm Med. 2022 Sep 2;22:333. doi: 10.1186/s12890-022-02116-6 (PMC9438261; doi:10.1186/s12890-022-02116-6)
Supplement: Supplementary file 5 — Additional file 5. Relative telomere length change value for 16HBE-B in each generation. [file 12890_2022_2116_MOESM5_ESM.xlsx]

## Sheet: Sheet1
Additional flie 5 Relative telomere length change value for 16HBE-B in each generation
Passage	Control Group			CSE Group
	Mean	SD	N	Mean	SD	N
1	1	0	3	1	0	3
5	0.92	0.16	3	0.52	0.09	3
10	0.9	0.1	3	0.51	0.06	3
20	0.88	0.09	3	0.43	0.05	3
30	0.85	0.08	3	0.36	0.07	3
40	0.81	0.09	3	0.31	0.03	3
