# Supplementary material for: Strategies for understanding the role of cellular heterogeneity in the pathogenesis of lung cancer: a cell model for chronic exposure to cigarette smoke extract
Source: BMC Pulm Med. 2022 Sep 2;22:333. doi: 10.1186/s12890-022-02116-6 (PMC9438261; doi:10.1186/s12890-022-02116-6)
Supplement: Supplementary file 6 — Additional file 6. Relative telomere length change value for 16HBE-S in each generation. [file 12890_2022_2116_MOESM6_ESM.xlsx]

## Sheet: Sheet1
Additional flie 6 Relative telomere length change value for 16HBE-S in each generation
Passage	Control Group			CSE Group
	Mean	SD	N	Mean	SD	N
1	1	0	3	1	0	3
5	0.89	0.12	3	0.92	0.1	3
10	0.87	0.1	3	0.88	0.09	3
20	0.85	0.08	3	0.67	0.07	3
30	0.79	0.06	3	0.43	0.05	3
40	0.78	0.09	3	0.31	0.02	3
