# Supplementary material for: Strategies for understanding the role of cellular heterogeneity in the pathogenesis of lung cancer: a cell model for chronic exposure to cigarette smoke extract
Source: BMC Pulm Med. 2022 Sep 2;22:333. doi: 10.1186/s12890-022-02116-6 (PMC9438261; doi:10.1186/s12890-022-02116-6)
Supplement: Supplementary file 7 — Additional file 7. The stemness gene expression levels of 16HBE-B and 16HBE-S cells of different generations. [file 12890_2022_2116_MOESM7_ESM.xlsx]

## Sheet: Sheet1
Additional flie 3 Mitochondrial DNA copy number for each generation of 16HBE-B cells
	Control Group			CSE Group
	Mean	SD	N	Mean	SD	N
1	1	0	3	1	0	3
5	0.95	0.19	3	0.91	0.18	3
10	0.89	0.15	3	0.65	0.1	3
20	0.87	0.16	3	0.61	0.11	3
30	0.85	0.15	3	0.55	0.08	3
40	0.8	0.13	3	0.51	0.07	3
