# Supplementary material for: Strategies for understanding the role of cellular heterogeneity in the pathogenesis of lung cancer: a cell model for chronic exposure to cigarette smoke extract
Source: BMC Pulm Med. 2022 Sep 2;22:333. doi: 10.1186/s12890-022-02116-6 (PMC9438261; doi:10.1186/s12890-022-02116-6)
Supplement: Supplementary file 8 — Additional file 8. Original Image for checking-16HBE-B CSE and Control group. [file 12890_2022_2116_MOESM8_ESM.xlsx]

## Sheet: Sheet1
Additional flie 4 Mitochondrial DNA copy number for each generation of 16HBE-S cells
Passage	Control Group			CSE Group
	Mean	SD	N	Mean	SD	N
1	1	0	3	1	0	3
5	0.92	0.1	3	0.87	0.12	3
10	0.91	0.13	3	0.62	0.1	3
20	0.89	0.1	3	0.47	0.07	3
30	0.85	0.13	3	0.31	0.08	3
40	0.81	0.15	3	0.22	0.05	3
