# Supplementary material for: Strategies for understanding the role of cellular heterogeneity in the pathogenesis of lung cancer: a cell model for chronic exposure to cigarette smoke extract
Source: BMC Pulm Med. 2022 Sep 2;22:333. doi: 10.1186/s12890-022-02116-6 (PMC9438261; doi:10.1186/s12890-022-02116-6)
Supplement: Supplementary file 9 — Additional file 9. Original Image for checking-16HBE-S CSE and Control group. [file 12890_2022_2116_MOESM9_ESM.xlsx]

## Sheet: Sheet1
Additional flie 7 The stemness gene expression levels of 16HBE-B and 16HBE-S cells of different generations
The relative mRNA level of SOX4 expression in the 16HBE-B control and CSE groups.	P1			P5			P10			P20			P30			P40
	Mean	SD	N	Mean	SD	N	Mean	SD	N	Mean	SD	N	Mean	SD	N	Mean	SD	N
16HBE-B Control	1	0	3	0.989915	0.1	3	0.9651	0.09	3	0.8039	0.11	3	0.79308	0.06	3	0.74251	0.09	3
16HBE-B CSE	1	0	3	1.13828	0.34	3	3.77854	0.43	3	3.6578	0.91	3	8.61117	1.34	3	12.6228	2.19	3
The relative mRNA level of SOX2 expression in the 16HBE-B control and CSE groups.	P1			P5			P10			P20			P30			P40
	Mean	SD	N	Mean	SD	N	Mean	SD	N	Mean	SD	N	Mean	SD	N	Mean	SD	N
16HBE-B Control	1	0	3	0.92888	0.09	3	0.90376	0.08	3	0.814171	0.09	3	0.760302	0.08	3	0.70414	0.08	3
16HBE-B CSE	1	0	3	0.90889	0.31	3	1.32397	0.52	3	8.3159	0.72	3	10.8652	1.87	3	21.18	2.12	3
The relative mRNA level of SOX9 expression in the 16HBE-B control and CSE groups.	P1			P5			P10			P20			P30			P40
	Mean	SD	N	Mean	SD	N	Mean	SD	N	Mean	SD	N	Mean	SD	N	Mean	SD	N
16HBE-B Control	1	0	3	0.91477	0.1	3	0.89921	0.11	3	0.83195	0.08	3	0.78274	0.09	3	0.708711	0.06	3
16HBE-B CSE	1	0	3	0.9247	0.09	3	1.76541	0.21	3	1.81419	0.12	3	2.18859	0.34	3	2.97317	0.34	3
The relative mRNA level of NANOG expression in the 16HBE-B control and CSE groups.	P1			P5			P10			P20			P30			P40
	Mean	SD	N	Mean	SD	N	Mean	SD	N	Mean	SD	N	Mean	SD	N	Mean	SD	N
16HBE-B Control	1	0	3	0.91225	0.11	3	0.88313	0.09	3	0.865975	0.1	3	0.81941	0.06	3	0.7744	0.08	3
16HBE-B CSE	1	0	3	1.0822	0.23	3	4.59479	0.34	3	10.5561	1.2	3	10.3137	1.76	3	20.3792	2.22	3
The relative mRNA level of KRT5 expression in the 16HBE-B control and CSE groups.	P1			P5			P10			P20			P30			P40
	Mean	SD	N	Mean	SD	N	Mean	SD	N	Mean	SD	N	Mean	SD	N	Mean	SD	N
16HBE-B Control	1	0	3	0.98	0.08	3	0.87	0.07	3	0.82	0.11	3	0.8	0.07	3	0.78	0.08	3
16HBE-B CSE	1	0	3	1.23114	0.11	3	3.59328	0.18	3	6.76296	0.21	3	8.9465	0.32	3	10.5578	0.43	3
The relative mRNA level of KRT14 expression in the 16HBE-B control and CSE groups.	P1			P5			P10			P20			P30			P40
	Mean	SD	N	Mean	SD	N	Mean	SD	N	Mean	SD	N	Mean	SD	N	Mean	SD	N
16HBE-B Control	1	0	3	0.94846	0.12	3	0.8712	0.09	3	0.8482	0.09	3	0.765	0.09	3	0.7114	0.07	3
16HBE-B CSE	1	0	3	1.24261	0.15	3	2.09507	0.19	3	4.69073	0.28	3	6.35893	0.34	3	7.81584	0.34	3
The relative mRNA level of PD-L1 expression in the 16HBE-B control and CSE groups.	P1			P5			P10			P20			P30			P40
	Mean	SD	N	Mean	SD	N	Mean	SD	N	Mean	SD	N	Mean	SD	N	Mean	SD	N
16HBE-B Control	1	0	3	0.99038	0.11	3	0.97972	0.09	3	0.8347	0.07	3	0.79806	0.08	3	0.767	0.09	3
16HBE-B CSE	1	0	3	1.14531	0.17	3	2.2974	0.21	3	2.27803	0.65	3	9.84916	0.91	3	14.9285	1.67	3
The relative mRNA level of SOX4 expression in the 16HBE-S control and CSE groups.	P1			P5			P10			P20			P30			P40
	Mean	SD	N	Mean	SD	N	Mean	SD	N	Mean	SD	N	Mean	SD	N	Mean	SD	N
16HBE S Control	1	0	3	0.86594	0.12	3	0.81764	0.12	3	0.80661	0.13	3	0.79148	0.08	3	0.750104	0.09	3
16HBE S CSE	1	0	3	1.03027	0.21	3	2.64085	0.32	3	2.38502	0.19	3	4.28212	0.51	3	6.64792	0.69	3
The relative mRNA level of SOX2 expression in the 16HBE-S control and CSE groups.	P1			P5			P10			P20			P30			P40
	Mean	SD	N	Mean	SD	N	Mean	SD	N	Mean	SD	N	Mean	SD	N	Mean	SD	N
16HBE S Control	1	0	3	0.82359	0.1	3	0.8179	0.09	3	0.79554	0.11	3	0.7742	0.09	3	0.73204	0.08	3
16HBE S CSE	1	0	3	0.90125	0.11	3	0.95926	0.11	3	1.05702	0.12	3	1.89503	0.13	3	1.94972	0.18	3
The relative mRNA level of SOX9 expression in the 16HBE-S control and CSE groups.	P1			P5			P10			P20			P30			P40
	Mean	SD	N	Mean	SD	N	Mean	SD	N	Mean	SD	N	Mean	SD	N	Mean	SD	N
16HBE S Control	1	0	3	0.77172	0.07	3	0.76423	0.05	3	0.75419	0.03	3	0.718816	0.02	3	0.70974	0.02	3
16HBE S CSE	1	0	3	0.82766	0.18	3	1.88688	0.21	3	2.30378	0.21	3	2.8481	0.23	3	4.04741	0.34	3
The relative mRNA level of NANOG expression in the 16HBE-S control and CSE groups.	P1			P5			P10			P20			P30			P40
	Mean	SD	N	Mean	SD	N	Mean	SD	N	Mean	SD	N	Mean	SD	N	Mean	SD	N
16HBE S Control	1	0	3	0.79763	0.07	3	0.78	0.07	3	0.74633	0.07	3	0.745376	0.06	3	0.74383	0.05	3
16HBE S CSE	1	0	3	0.98618	0.21	3	2.05623	0.19	3	4.37717	0.33	3	4.99332	0.54	3	5.42642	0.62	3
The relative mRNA level of KRT5 expression in the 16HBE-S control and CSE groups.	P1			P5			P10			P20			P30			P40
	Mean	SD	N	Mean	SD	N	Mean	SD	N	Mean	SD	N	Mean	SD	N	Mean	SD	N
16HBE S Control	1	0	3	0.92785	0.09	3	0.85462	0.12	3	0.83055	0.08	3	0.826662	0.03	3	0.803	0.07	3
16HBE S CSE	1	0	3	1.12138	0.19	3	2.28945	0.22	3	2.47255	0.22	3	3.33804	0.32	3	4.90414	0.43	3
The relative mRNA level of KRT14 expression in the 16HBE-S control and CSE groups.	P1			P5			P10			P20			P30			P40
	Mean	SD	N	Mean	SD	N	Mean	SD	N	Mean	SD	N	Mean	SD	N	Mean	SD	N
16HBE S Control	1	0	3	0.95926	0.09	3	0.9	0.12	3	0.893	0.14	3	0.8812	0.09	3	0.86	0.11	3
16HBE S CSE	1	0	3	1.07892	0.18	3	2.91766	0.25	3	3.08856	0.23	3	4.96748	0.57	3	5.25278	0.51	3
The relative mRNA level of PD-L1 expression in the 16HBE-S control and CSE groups.	P1			P5			P10			P20			P30			P40
	Mean	SD	N	Mean	SD	N	Mean	SD	N	Mean	SD	N	Mean	SD	N	Mean	SD	N
16HBE S Control	1	0	3	0.95926	0.11	3	0.91623	0.13	3	0.87265	0.09	3	0.867266	0.08	3	0.826	0.07	3
16HBE S CSE	1	0	3	1.2974	0.32	3	2.46229	0.19	3	2.90795	0.31	3	4.34694	0.54	3	4.69785	0.32	3
